# Supplementary material for: On a desmitracheate “micronetine” Nippononeta alpina (Li & Zhu, 1993), comb. n. (Araneae, Linyphiidae)
Source: Zookeys. 2017 Jan 13;(645):133–46. doi: 10.3897/zookeys.645.10685 (PMC5299228; doi:10.3897/zookeys.645.10685)
Supplement: XML Treatment for Nippononeta [file zookeys.645.10685-treatment1.xml]

<!DOCTYPE tp:taxon-treatment
  PUBLIC "-//TaxonX//DTD Taxonomic Treatment Publishing DTD v0 20100105//EN" "tax-treatment-NSO.dtd">
<tp:taxon-treatment xmlns:tp="http://www.plazi.org/taxpub"><tp:treatment-meta><kwd-group><label>Taxon classification</label><kwd><named-content content-type="kingdom">Animalia</named-content></kwd><kwd><named-content content-type="order">Araneae</named-content></kwd><kwd><named-content content-type="family">Linyphiidae</named-content></kwd></kwd-group><mixed-citation publication-type="journal"><person-group><name><surname>Bao</surname><given-names>Mengdie</given-names></name><name><surname>Bai</surname><given-names>Zishang</given-names></name><name><surname>Tu</surname><given-names>Lihong</given-names></name></person-group><article-title>On a desmitracheate “micronetine” <italic><tp:taxon-name><tp:taxon-name-part taxon-name-part-type="genus">Nippononeta</tp:taxon-name-part> <tp:taxon-name-part taxon-name-part-type="species">alpina</tp:taxon-name-part></tp:taxon-name></italic> (Li &amp; Zhu, 1993), comb. n. (<tp:taxon-name><tp:taxon-name-part taxon-name-part-type="order">Araneae</tp:taxon-name-part></tp:taxon-name>, <tp:taxon-name><tp:taxon-name-part taxon-name-part-type="family">Linyphiidae</tp:taxon-name-part></tp:taxon-name>)</article-title><source>Zookeys</source><day>13</day><month>1</month><year>2017</year><volume>2017</volume><issue>645</issue><fpage>133</fpage><lpage>146</lpage><pub-id pub-id-type="doi">10.3897/zookeys.645.10685</pub-id></mixed-citation></tp:treatment-meta><tp:nomenclature><tp:taxon-name>
                <tp:taxon-name-part taxon-name-part-type="genus">Nippononeta</tp:taxon-name-part>
              </tp:taxon-name><tp:taxon-authority>Eskov, 1992</tp:taxon-authority></tp:nomenclature><tp:treatment-sec sec-type="type species" id="SECID0ELCAE"><title>Type species.</title><p>
                <italic><tp:taxon-name><tp:taxon-name-part taxon-name-part-type="genus">Nippononeta</tp:taxon-name-part> <tp:taxon-name-part taxon-name-part-type="species">kurilensis</tp:taxon-name-part></tp:taxon-name></italic> Eskov, 1992.</p></tp:treatment-sec></tp:taxon-treatment>
