# Supplementary material for: On a desmitracheate “micronetine” Nippononeta alpina (Li & Zhu, 1993), comb. n. (Araneae, Linyphiidae)
Source: Zookeys. 2017 Jan 13;(645):133–46. doi: 10.3897/zookeys.645.10685 (PMC5299228; doi:10.3897/zookeys.645.10685)
Supplement: XML Treatment for Nippononeta alpina [file zookeys.645.10685-treatment2.xml]

<!DOCTYPE tp:taxon-treatment
  PUBLIC "-//TaxonX//DTD Taxonomic Treatment Publishing DTD v0 20100105//EN" "tax-treatment-NSO.dtd">
<tp:taxon-treatment xmlns:tp="http://www.plazi.org/taxpub"><tp:treatment-meta><kwd-group><label>Taxon classification</label><kwd><named-content content-type="kingdom">Animalia</named-content></kwd><kwd><named-content content-type="order">Araneae</named-content></kwd><kwd><named-content content-type="family">Linyphiidae</named-content></kwd></kwd-group><mixed-citation publication-type="journal"><person-group><name><surname>Bao</surname><given-names>Mengdie</given-names></name><name><surname>Bai</surname><given-names>Zishang</given-names></name><name><surname>Tu</surname><given-names>Lihong</given-names></name></person-group><article-title>On a desmitracheate “micronetine” <italic><tp:taxon-name><tp:taxon-name-part taxon-name-part-type="genus">Nippononeta</tp:taxon-name-part> <tp:taxon-name-part taxon-name-part-type="species">alpina</tp:taxon-name-part></tp:taxon-name></italic> (Li &amp; Zhu, 1993), comb. n. (<tp:taxon-name><tp:taxon-name-part taxon-name-part-type="order">Araneae</tp:taxon-name-part></tp:taxon-name>, <tp:taxon-name><tp:taxon-name-part taxon-name-part-type="family">Linyphiidae</tp:taxon-name-part></tp:taxon-name>)</article-title><source>Zookeys</source><day>13</day><month>1</month><year>2017</year><volume>2017</volume><issue>645</issue><fpage>133</fpage><lpage>146</lpage><pub-id pub-id-type="doi">10.3897/zookeys.645.10685</pub-id></mixed-citation></tp:treatment-meta><tp:nomenclature><tp:taxon-name>
                <tp:taxon-name-part taxon-name-part-type="genus">Nippononeta</tp:taxon-name-part>
                <tp:taxon-name-part taxon-name-part-type="species">alpina</tp:taxon-name-part>
              </tp:taxon-name><tp:taxon-authority>(Li &amp; Zhu, 1993)</tp:taxon-authority><tp:taxon-status xmlns:xlink="http://www.w3.org/1999/xlink" xlink:type="simple">comb. n.</tp:taxon-status><tp:nomenclature-citation-list><tp:nomenclature-citation><tp:taxon-name>
                    <tp:taxon-name-part taxon-name-part-type="genus">Macrargus</tp:taxon-name-part> <tp:taxon-name-part taxon-name-part-type="species">alpinus</tp:taxon-name-part></tp:taxon-name><comment>Li &amp; Zhu, in Song et al. 1993: 863, f. 21A–I (D♂♀); Li et al. 1994: 81, f. 31–33 (♀); Li and Zhu 1995: 41, f. 2a–i (♂♀); Song et al. 1999: 186, f. 104D, G, J (♂♀).</comment></tp:nomenclature-citation></tp:nomenclature-citation-list></tp:nomenclature><tp:treatment-sec sec-type="type material" id="SECID0EHEAE"><title>Type material examined.</title><p>♂ holotype (<named-content xmlns:xlink="http://www.w3.org/1999/xlink" content-type="dwc:institutional_code" xlink:type="simple">IZCAS</named-content>), China, Hubei Province, Shennongjia Natrual Conservation, Panlong County, 26 June 1986; 1♂ and 2♀ paratypes (<named-content xmlns:xlink="http://www.w3.org/1999/xlink" content-type="dwc:institutional_code" xlink:type="simple">IZCAS</named-content>), same data as the holotype.</p></tp:treatment-sec><tp:treatment-sec sec-type="material" id="SECID0EVEAE"><title>Additional material examined.</title><p>4♂ and 4♀(<named-content xmlns:xlink="http://www.w3.org/1999/xlink" content-type="dwc:institutional_code" xlink:type="simple">CNU</named-content>), China, Sichuan Province, Lushan County, Fenghuo town, Sanyou village, 7 July 2004, L. Tu leg; 5♂ and 4♀(<named-content xmlns:xlink="http://www.w3.org/1999/xlink" content-type="dwc:institutional_code" xlink:type="simple">CNU</named-content>), China, Sichuan Province, Tianquan County, Mt. Erlangshan Natural Forest Park, 8 July 2004, L. Tu leg; 3♂ and 4♀(<named-content xmlns:xlink="http://www.w3.org/1999/xlink" content-type="dwc:institutional_code" xlink:type="simple">CNU</named-content>), China, Zhejiang Province, Mt. Yandangshan, <named-content xmlns:xlink="http://www.w3.org/1999/xlink" content-type="dwc:verbatimCoordinates" xlink:type="simple"><named-content content-type="geo-json" specific-use="{&#34;type&#34;:&#34;Point&#34;,&#34;coordinates&#34;:[121.071667,28.596333]}" id="NCID0EKFAE" xlink:type="simple">28°35.78’ N, 121°04.30’ E</named-content></named-content>, alt. ca 420m, 15 Aug. 2010, F. Wang leg.</p></tp:treatment-sec><tp:treatment-sec sec-type="diagnosis" id="SECID0EPFAE"><title>Diagnosis.</title><p>The male of <italic><tp:taxon-name><tp:taxon-name-part taxon-name-part-type="genus">Nippononeta</tp:taxon-name-part> <tp:taxon-name-part taxon-name-part-type="species">alpina</tp:taxon-name-part></tp:taxon-name></italic> comb. n. can be distinguished from all other <italic><tp:taxon-name><tp:taxon-name-part taxon-name-part-type="genus">Nippononeta</tp:taxon-name-part></tp:taxon-name></italic> species by the proximal tibial process (Fig. <xref ref-type="fig" rid="F2">2A</xref>) and the paracymbial median branch (Fig. <xref ref-type="fig" rid="F3">3D</xref>), both absent in other <italic><tp:taxon-name><tp:taxon-name-part taxon-name-part-type="genus">Nippononeta</tp:taxon-name-part></tp:taxon-name></italic> species. The female epigynum is distinguished by the epigynal cavity fully filled by the sigmoid folded scape, with a pair of lateral wings on the scape proximal part wrapping downward (Fig. <xref ref-type="fig" rid="F4">4A</xref>) and <!--PageBreak--><!--PageBreak--><!--PageBreak-->another pair of lateral wings on the scape distal part wrapping upward (Fig. <xref ref-type="fig" rid="F4">4B</xref>), while in most other <italic><tp:taxon-name><tp:taxon-name-part taxon-name-part-type="genus">Nippononeta</tp:taxon-name-part></tp:taxon-name></italic> species the epigynum usually diamond-shaped, with a dorsally opened epigynal cavity and a ventrally exposed scape (<xref ref-type="bibr" rid="B23">Yan et al. 2015</xref>: fig. 2A–B).</p><fig id="F2" position="float" orientation="portrait"><label>Figure 2.</label><caption><p>
          <italic><tp:taxon-name><tp:taxon-name-part taxon-name-part-type="genus">Nippononeta</tp:taxon-name-part> <tp:taxon-name-part taxon-name-part-type="species">alpina</tp:taxon-name-part></tp:taxon-name></italic> comb. n. (<bold>A–F</bold>) male palp <bold>A</bold> retrolateral <bold>B</bold> ventral <bold>C</bold> prolateral <bold>D</bold> embolic division <bold>E</bold> embolus <bold>F</bold> distal suprategular apophysis (<bold>G–K</bold>) epigynum <bold>G</bold> ventral <bold>H</bold> lateral <bold>I</bold> dorsal <bold>J</bold> dorsal, cleared <bold>K</bold> lateral, cleared. Abbreviations: <abbrev xmlns:xlink="http://www.w3.org/1999/xlink" id="ABBRID0EYIAE" xlink:type="simple">AX<def><p> apex of embolus</p></def></abbrev>; <abbrev xmlns:xlink="http://www.w3.org/1999/xlink" id="ABBRID0EBJAE" xlink:type="simple">CG<def><p> copulatory groove</p></def></abbrev>; <abbrev xmlns:xlink="http://www.w3.org/1999/xlink" id="ABBRID0EKJAE" xlink:type="simple">CRL<def><p> cymbial retrolateral lobe</p></def></abbrev>; <abbrev xmlns:xlink="http://www.w3.org/1999/xlink" id="ABBRID0ETJAE" xlink:type="simple">DLW<def><p> lateral wing on distal part of scape</p></def></abbrev>; <abbrev xmlns:xlink="http://www.w3.org/1999/xlink" id="ABBRID0E3JAE" xlink:type="simple">DTA<def><p> distal tibial apophysis</p></def></abbrev>; <abbrev xmlns:xlink="http://www.w3.org/1999/xlink" id="ABBRID0EFKAE" xlink:type="simple">E<def><p> embolus</p></def></abbrev>; <abbrev xmlns:xlink="http://www.w3.org/1999/xlink" id="ABBRID0ELKAE" xlink:type="simple">EC<def><p> embolus column</p></def></abbrev>; <abbrev xmlns:xlink="http://www.w3.org/1999/xlink" id="ABBRID0EUKAE" xlink:type="simple">EM<def><p> embolic membrane</p></def></abbrev>; <abbrev xmlns:xlink="http://www.w3.org/1999/xlink" id="ABBRID0E4KAE" xlink:type="simple">EP<def><p> embolus proper</p></def></abbrev>; <abbrev xmlns:xlink="http://www.w3.org/1999/xlink" id="ABBRID0EGLAE" xlink:type="simple">FiG<def><p> Fickert’s gland</p></def></abbrev>; <abbrev xmlns:xlink="http://www.w3.org/1999/xlink" id="ABBRID0EPLAE" xlink:type="simple">LC<def><p> lamella characteristica</p></def></abbrev>; <abbrev xmlns:xlink="http://www.w3.org/1999/xlink" id="ABBRID0EYLAE" xlink:type="simple">P<def><p> paracymbium</p></def></abbrev>; <abbrev xmlns:xlink="http://www.w3.org/1999/xlink" id="ABBRID0E5LAE" xlink:type="simple">PH<def><p> pit hook</p></def></abbrev>; <abbrev xmlns:xlink="http://www.w3.org/1999/xlink" id="ABBRID0EHMAE" xlink:type="simple">PHS<def><p> pit hook sclerite</p></def></abbrev>; <abbrev xmlns:xlink="http://www.w3.org/1999/xlink" id="ABBRID0EQMAE" xlink:type="simple">PTP<def><p> proximal tibial process</p></def></abbrev>; <abbrev xmlns:xlink="http://www.w3.org/1999/xlink" id="ABBRID0EZMAE" xlink:type="simple">R<def><p> radix</p></def></abbrev>; <abbrev xmlns:xlink="http://www.w3.org/1999/xlink" id="ABBRID0E6MAE" xlink:type="simple">S1<def><p> upper chamber of spermatheca</p></def></abbrev>; <abbrev xmlns:xlink="http://www.w3.org/1999/xlink" id="ABBRID0EGNAE" xlink:type="simple">S2<def><p> lower chamber of spermatheca</p></def></abbrev>; <abbrev xmlns:xlink="http://www.w3.org/1999/xlink" id="ABBRID0ENNAE" xlink:type="simple">ST<def><p> stretcher</p></def></abbrev>; <abbrev xmlns:xlink="http://www.w3.org/1999/xlink" id="ABBRID0EWNAE" xlink:type="simple">TA<def><p> terminal apophysis</p></def></abbrev>; <abbrev xmlns:xlink="http://www.w3.org/1999/xlink" id="ABBRID0E6NAE" xlink:type="simple">TH<def><p> thumb of embolus</p></def></abbrev>.</p></caption><graphic xmlns:xlink="http://www.w3.org/1999/xlink" xlink:href="zookeys-645-133-g002.jpg" position="float" orientation="portrait" xlink:type="simple" id="oo_118088.jpg"/></fig><fig id="F3" position="float" orientation="portrait"><label>Figure 3.</label><caption><p>
          <italic><tp:taxon-name><tp:taxon-name-part taxon-name-part-type="genus">Nippononeta</tp:taxon-name-part> <tp:taxon-name-part taxon-name-part-type="species">alpina</tp:taxon-name-part></tp:taxon-name></italic> comb. n., male palp. <bold>A</bold> retrolateral <bold>B</bold> prolateral <bold>C</bold> prolateral with embolic division removed <bold>D</bold> detail of A, arrows indicate serrated surface of <abbrev xmlns:xlink="http://www.w3.org/1999/xlink" xlink:title="distal tibial apophysis" id="ABBRID0EHPAE" xlink:type="simple">DTA</abbrev> (upper right), median branch of paracymbium (upper left) and outer margin fold (lower) (<bold>E–H</bold>) embolic division <bold>E</bold> dorsal <bold>F</bold> ventral, arrow indicates embolic spine <bold>G</bold> anterior <bold>H</bold> detail of F, shows hided <abbrev xmlns:xlink="http://www.w3.org/1999/xlink" xlink:title="embolus proper" id="ABBRID0EWPAE" xlink:type="simple">EP</abbrev>. Abbreviations: <abbrev xmlns:xlink="http://www.w3.org/1999/xlink" id="ABBRID0E2PAE" xlink:type="simple">ARP<def><p> anterior radical process</p></def></abbrev>; <abbrev xmlns:xlink="http://www.w3.org/1999/xlink" id="ABBRID0EEQAE" xlink:type="simple">AX<def><p> apex of embolus</p></def></abbrev>; <abbrev xmlns:xlink="http://www.w3.org/1999/xlink" id="ABBRID0ENQAE" xlink:type="simple">CRL<def><p> cymbial retrolateral lobe</p></def></abbrev>; <abbrev xmlns:xlink="http://www.w3.org/1999/xlink" id="ABBRID0EWQAE" xlink:type="simple">DTA<def><p> distal tibial apophysis</p></def></abbrev>; <abbrev xmlns:xlink="http://www.w3.org/1999/xlink" id="ABBRID0E6QAE" xlink:type="simple">E<def><p> embolus</p></def></abbrev>; <abbrev xmlns:xlink="http://www.w3.org/1999/xlink" id="ABBRID0EFRAE" xlink:type="simple">EM<def><p> embolic membrane</p></def></abbrev>; <abbrev xmlns:xlink="http://www.w3.org/1999/xlink" id="ABBRID0EORAE" xlink:type="simple">EP<def><p> embolus proper</p></def></abbrev>; <abbrev xmlns:xlink="http://www.w3.org/1999/xlink" id="ABBRID0EXRAE" xlink:type="simple">LC<def><p> lamella characteristica</p></def></abbrev>; <abbrev xmlns:xlink="http://www.w3.org/1999/xlink" id="ABBRID0EASAE" xlink:type="simple">P<def><p> paracymbium</p></def></abbrev>; <abbrev xmlns:xlink="http://www.w3.org/1999/xlink" id="ABBRID0EGSAE" xlink:type="simple">PF<def><p> posterior fold</p></def></abbrev>; <abbrev xmlns:xlink="http://www.w3.org/1999/xlink" id="ABBRID0EPSAE" xlink:type="simple">PH<def><p> pit hook</p></def></abbrev>; <abbrev xmlns:xlink="http://www.w3.org/1999/xlink" id="ABBRID0EYSAE" xlink:type="simple">PHS<def><p> pit hook sclerite</p></def></abbrev>; <abbrev xmlns:xlink="http://www.w3.org/1999/xlink" id="ABBRID0EBTAE" xlink:type="simple">PTP<def><p> proximal tibial process</p></def></abbrev>; <abbrev xmlns:xlink="http://www.w3.org/1999/xlink" id="ABBRID0EKTAE" xlink:type="simple">R<def><p> radix</p></def></abbrev>; <abbrev xmlns:xlink="http://www.w3.org/1999/xlink" id="ABBRID0EQTAE" xlink:type="simple">SPT<def><p> suprategulum</p></def></abbrev>; <abbrev xmlns:xlink="http://www.w3.org/1999/xlink" id="ABBRID0EZTAE" xlink:type="simple">TA<def><p> terminal apophysis</p></def></abbrev>; <abbrev xmlns:xlink="http://www.w3.org/1999/xlink" id="ABBRID0ECUAE" xlink:type="simple">TH<def><p> thumb of embolus</p></def></abbrev>.</p></caption><graphic xmlns:xlink="http://www.w3.org/1999/xlink" xlink:href="zookeys-645-133-g003.jpg" position="float" orientation="portrait" xlink:type="simple" id="oo_118089.jpg"/></fig><fig id="F4" position="float" orientation="portrait"><label>Figure 4.</label><caption><p>
          <italic><tp:taxon-name><tp:taxon-name-part taxon-name-part-type="genus">Nippononeta</tp:taxon-name-part> <tp:taxon-name-part taxon-name-part-type="species">alpina</tp:taxon-name-part></tp:taxon-name></italic> comb. n. (<bold>A–E</bold>) epigynum <bold>A</bold> ventral <bold>B</bold> dorsal <bold>C</bold> lateral <bold>D</bold> ventral, cleared with ventral plate removed <bold>E</bold> lateral, cleared with ventral plate removed <bold>F</bold> male abdomen, ventral, shows epiandrous gland spigots absent <bold>G</bold> tracheal system, cleared <bold>H</bold> female palp, shows distal claw absent. Abbreviations: <abbrev xmlns:xlink="http://www.w3.org/1999/xlink" id="ABBRID0EUVAE" xlink:type="simple">CG<def><p> copulatory groove</p></def></abbrev>; <abbrev xmlns:xlink="http://www.w3.org/1999/xlink" id="ABBRID0E4VAE" xlink:type="simple">DLW<def><p> lateral wing on distal part of scape</p></def></abbrev>; <abbrev xmlns:xlink="http://www.w3.org/1999/xlink" id="ABBRID0EGWAE" xlink:type="simple">DPS<def><p> distal part of scape</p></def></abbrev>; <abbrev xmlns:xlink="http://www.w3.org/1999/xlink" id="ABBRID0EPWAE" xlink:type="simple">FG<def><p> fertilization groove</p></def></abbrev>; <abbrev xmlns:xlink="http://www.w3.org/1999/xlink" id="ABBRID0EYWAE" xlink:type="simple">IL<def><p> inner lobe</p></def></abbrev>; <abbrev xmlns:xlink="http://www.w3.org/1999/xlink" id="ABBRID0EBXAE" xlink:type="simple">PLW<def><p> lateral wing on proximal part of scape</p></def></abbrev>; <abbrev xmlns:xlink="http://www.w3.org/1999/xlink" id="ABBRID0EKXAE" xlink:type="simple">S1<def><p> upper chamber of spermatheca</p></def></abbrev>; <abbrev xmlns:xlink="http://www.w3.org/1999/xlink" id="ABBRID0ERXAE" xlink:type="simple">S2<def><p> lower chamber of spermatheca</p></def></abbrev>; <abbrev xmlns:xlink="http://www.w3.org/1999/xlink" id="ABBRID0EYXAE" xlink:type="simple">SC<def><p> scape</p></def></abbrev>; <abbrev xmlns:xlink="http://www.w3.org/1999/xlink" id="ABBRID0EBYAE" xlink:type="simple">SG<def><p> special gland</p></def></abbrev>; <abbrev xmlns:xlink="http://www.w3.org/1999/xlink" id="ABBRID0EKYAE" xlink:type="simple">ST<def><p> stretcher</p></def></abbrev>; <abbrev xmlns:xlink="http://www.w3.org/1999/xlink" id="ABBRID0ETYAE" xlink:type="simple">TDF<def><p> transversal dorsal fold</p></def></abbrev>; <abbrev xmlns:xlink="http://www.w3.org/1999/xlink" id="ABBRID0E3YAE" xlink:type="simple">VP<def><p> ventral plate</p></def></abbrev>.</p></caption><graphic xmlns:xlink="http://www.w3.org/1999/xlink" xlink:href="zookeys-645-133-g004.jpg" position="float" orientation="portrait" xlink:type="simple" id="oo_118091.jpg"/></fig></tp:treatment-sec><tp:treatment-sec sec-type="description" id="SECID0EKZAE"><title>Description.</title><p>Chelicerae of normal size, with narrower fang base and denser stridulatory ridges in the male than those in the female (Fig. <xref ref-type="fig" rid="F5">5C–D</xref>). Female palp without distal claw (Fig. <xref ref-type="fig" rid="F4">4H</xref>). Tracheal system having median trunk wider than the lateral pair, highly branched and extending into prosoma (Fig. <xref ref-type="fig" rid="F4">4G</xref>), tracheoles with taenidia. Epiandrous gland spigots absent in the male (Fig. <xref ref-type="fig" rid="F4">4F</xref>). Spinnerets (Fig. <xref ref-type="fig" rid="F4">4E–H</xref>): <abbrev xmlns:xlink="http://www.w3.org/1999/xlink" xlink:title="posterior lateral spinneret" id="ABBRID0EE1AE" xlink:type="simple">PLS</abbrev> in females having the mesal cylindrical gland spigot base enlarged (Fig. <xref ref-type="fig" rid="F5">5F</xref>), the triplet formed by one flagelliform and two aggregate gland spigots presented in the male <abbrev xmlns:xlink="http://www.w3.org/1999/xlink" xlink:title="posterior lateral spinneret" id="ABBRID0EL1AE" xlink:type="simple">PLS</abbrev> (Fig. <xref ref-type="fig" rid="F5">5H</xref>). For other somatic features, see description for the genus by Eskov (1992).</p><fig id="F5" position="float" orientation="portrait"><label>Figure 5.</label><caption><p>
          <italic><tp:taxon-name><tp:taxon-name-part taxon-name-part-type="genus">Nippononeta</tp:taxon-name-part> <tp:taxon-name-part taxon-name-part-type="species">alpina</tp:taxon-name-part></tp:taxon-name></italic> comb. n. <bold>A</bold> male prosoma, lateral <bold>B</bold> female prosoma, lateral <bold>C</bold> male chelicerae, ectal <bold>D</bold> female chelicerae, ectal <bold>E</bold> female <abbrev xmlns:xlink="http://www.w3.org/1999/xlink" xlink:title="anterior lateral spinneret" id="ABBRID0EO2AE" xlink:type="simple">ALS</abbrev> <bold>F</bold> female <abbrev xmlns:xlink="http://www.w3.org/1999/xlink" xlink:title="posterior lateral spinneret" id="ABBRID0EV2AE" xlink:type="simple">PLS</abbrev> <bold>G</bold> female <abbrev xmlns:xlink="http://www.w3.org/1999/xlink" xlink:title="posterior median spinneret" id="ABBRID0E32AE" xlink:type="simple">PMS</abbrev> <bold>H</bold> male <abbrev xmlns:xlink="http://www.w3.org/1999/xlink" xlink:title="posterior lateral spinneret" id="ABBRID0ED3AE" xlink:type="simple">PLS</abbrev>. Abbreviations: <abbrev xmlns:xlink="http://www.w3.org/1999/xlink" id="ABBRID0EI3AE" xlink:type="simple">AC<def><p> aciniform gland spigots</p></def></abbrev>; <abbrev xmlns:xlink="http://www.w3.org/1999/xlink" id="ABBRID0ER3AE" xlink:type="simple">AG<def><p> aggregate gland spigots</p></def></abbrev>; <abbrev xmlns:xlink="http://www.w3.org/1999/xlink" id="ABBRID0E13AE" xlink:type="simple">ALS<def><p> anterior lateral spinneret</p></def></abbrev>; <abbrev xmlns:xlink="http://www.w3.org/1999/xlink" id="ABBRID0ED4AE" xlink:type="simple">CY<def><p> cylindrical gland spigot</p></def></abbrev>; <abbrev xmlns:xlink="http://www.w3.org/1999/xlink" id="ABBRID0EM4AE" xlink:type="simple">FL<def><p> flagelliform gland spigot</p></def></abbrev>; <abbrev xmlns:xlink="http://www.w3.org/1999/xlink" id="ABBRID0EV4AE" xlink:type="simple">MAP<def><p> major ampullate gland spigot</p></def></abbrev>; <abbrev xmlns:xlink="http://www.w3.org/1999/xlink" id="ABBRID0E54AE" xlink:type="simple">mAP<def><p> minor ampullate gland spigot</p></def></abbrev>; <abbrev xmlns:xlink="http://www.w3.org/1999/xlink" id="ABBRID0EH5AE" xlink:type="simple">PI<def><p> piriform gland spigot</p></def></abbrev>; <abbrev xmlns:xlink="http://www.w3.org/1999/xlink" id="ABBRID0EQ5AE" xlink:type="simple">PLS<def><p> posterior lateral spinneret</p></def></abbrev>; <abbrev xmlns:xlink="http://www.w3.org/1999/xlink" id="ABBRID0EZ5AE" xlink:type="simple">PMS<def><p> posterior median spinneret</p></def></abbrev>.</p></caption><graphic xmlns:xlink="http://www.w3.org/1999/xlink" xlink:href="zookeys-645-133-g005.jpg" position="float" orientation="portrait" xlink:type="simple" id="oo_118092.jpg"/></fig><p>
                <italic>Male palp</italic> (Figs <xref ref-type="fig" rid="F2">2A–F</xref>, <xref ref-type="fig" rid="F3">3</xref>). Tibia short, as long as wide, with three apophyses: one distal, one retrolateral, one proximal; distal tibia apophysis with serrated surface. Cymbium with small retrolateral lobe and proximal fold above paracymbial base. Paracymbium U-shaped, distal arm shorter than proximal one, with well-developed median branch and outer margin fold. Distal suprategular apophysis modified as pit hook with hook sclerite. Embolic membrane furnished with many papillae. Embolic division: boat-shaped radix with ear-like anterior process. Embolus extremely complex, modified with multiple free ends; embolus proper covered by one of embolic sclerites; embolus thumb modified as spine-like projections; and apex triangular; Fickert’s gland located within embolus. Lamella characteristica unbranched, sigmoid ribbon-like in ventral view, with thread-like projections distally. Terminal apophysis divided into two parts: the posterior strongly sclerotized with a rounded end, the anterior membranous part with thread-like projections distally.</p><p>
                <italic>Epigynum</italic> (Figs <xref ref-type="fig" rid="F2">2G–K</xref>, <xref ref-type="fig" rid="F4">4A–E</xref>). Epigynal plate protruding out, with wide epigynal basal part. Median plate absent on dorsal surface, but the tegument of epigynal basal part forming transverse dorsal fold. Epigynal cavity fully filled by sigmoid folded scape, covered by a pair of lateral wings on scape proximal part wrapping downward, and another pair of lateral wings on scape distal part wrapping upward; stretcher lifting up. Copulatory tracts in groove state; fertilization tracts changing from groove to duct state and extending towards epigastric furrow.</p></tp:treatment-sec><tp:treatment-sec sec-type="remarks" id="SECID0EAAAG"><title>Remarks.</title><p>
                <italic><tp:taxon-name><tp:taxon-name-part taxon-name-part-type="genus">Nippononeta</tp:taxon-name-part> <tp:taxon-name-part taxon-name-part-type="species">alpina</tp:taxon-name-part></tp:taxon-name></italic> comb. n. originally was placed in the genus <italic><tp:taxon-name><tp:taxon-name-part taxon-name-part-type="genus">Macrargus</tp:taxon-name-part></tp:taxon-name></italic> Dahl, 1886, whose type species <italic><tp:taxon-name><tp:taxon-name-part taxon-name-part-type="genus">Macrargus</tp:taxon-name-part> <tp:taxon-name-part taxon-name-part-type="species">rufus</tp:taxon-name-part></tp:taxon-name></italic> Wider, 1834 has a typical haplotracheate system (<xref ref-type="bibr" rid="B3">Blest 1976</xref>). In addition to tracheal characters, the genitalia of <italic><tp:taxon-name><tp:taxon-name-part taxon-name-part-type="genus">Nippononeta</tp:taxon-name-part> <tp:taxon-name-part taxon-name-part-type="species">alpina</tp:taxon-name-part></tp:taxon-name></italic> are of a different type from that of <italic><tp:taxon-name><tp:taxon-name-part taxon-name-part-type="genus">Macrargus</tp:taxon-name-part> <tp:taxon-name-part taxon-name-part-type="species">rufus</tp:taxon-name-part></tp:taxon-name></italic> (see descriptions by Saaristo in <xref ref-type="bibr" rid="B11">Marusik and Koponen 2008</xref>, <xref ref-type="bibr" rid="B15">Millidge 1977</xref>, <xref ref-type="bibr" rid="B16">1984</xref>, <xref ref-type="bibr" rid="B7">Gnelitsa and Koponen 2010</xref>). Some genital characters of <italic><tp:taxon-name><tp:taxon-name-part taxon-name-part-type="genus">Nippononeta</tp:taxon-name-part> <tp:taxon-name-part taxon-name-part-type="species">alpina</tp:taxon-name-part></tp:taxon-name></italic> are consistent with the putative synapomorphies for the genus <italic><tp:taxon-name><tp:taxon-name-part taxon-name-part-type="genus">Nippononeta</tp:taxon-name-part></tp:taxon-name></italic> and for the “desmitracheate micronetines” clade discussed bellow, but not shared by <italic><tp:taxon-name><tp:taxon-name-part taxon-name-part-type="genus">Macrargus</tp:taxon-name-part> <tp:taxon-name-part taxon-name-part-type="species">rufus</tp:taxon-name-part></tp:taxon-name></italic>.</p><p>In addition, <italic><tp:taxon-name><tp:taxon-name-part taxon-name-part-type="genus">Micrargus</tp:taxon-name-part></tp:taxon-name></italic> is masculine in gender, while <italic><tp:taxon-name><tp:taxon-name-part taxon-name-part-type="genus">Nippononeta</tp:taxon-name-part></tp:taxon-name></italic> is feminine. As <italic><tp:taxon-name><tp:taxon-name-part taxon-name-part-type="genus">Macrargus</tp:taxon-name-part> <tp:taxon-name-part taxon-name-part-type="species">alpinus</tp:taxon-name-part></tp:taxon-name></italic> is being transferred to <italic><tp:taxon-name><tp:taxon-name-part taxon-name-part-type="genus">Nippononeta</tp:taxon-name-part></tp:taxon-name></italic>, the species name has to be changed to <italic><tp:taxon-name><tp:taxon-name-part taxon-name-part-type="species">alpina</tp:taxon-name-part></tp:taxon-name></italic>. However, <xref ref-type="bibr" rid="B17">Ono and Saito (2001)</xref> already described a species also named as <italic><tp:taxon-name><tp:taxon-name-part taxon-name-part-type="genus">Nippononeta</tp:taxon-name-part> <tp:taxon-name-part taxon-name-part-type="species">alpina</tp:taxon-name-part></tp:taxon-name></italic> Ono &amp; Saito, 2001, which is not a junior synonym of <italic><tp:taxon-name><tp:taxon-name-part taxon-name-part-type="genus">Macrargus</tp:taxon-name-part> <tp:taxon-name-part taxon-name-part-type="species">alpinus</tp:taxon-name-part></tp:taxon-name></italic>. Therefore we <!--PageBreak--><!--PageBreak--><!--PageBreak-->propose a replacement name as <italic>onoi</italic>, after one author’s name, for the species of Ono and Saito to avoid homonymy.</p></tp:treatment-sec><ref-list><ref id="B23"><mixed-citation xmlns:xlink="http://www.w3.org/1999/xlink" xlink:type="simple">
          <person-group><name name-style="western"><surname>Yan</surname><given-names>M</given-names></name><name name-style="western"><surname>Liang</surname><given-names>XK</given-names></name><name name-style="western"><surname>Tu</surname><given-names>LH</given-names></name></person-group> (<year>2015</year>) <article-title>On the desmitracheate “micronetine” genus <tp:taxon-name><tp:taxon-name-part taxon-name-part-type="genus">Nippononeta</tp:taxon-name-part></tp:taxon-name> Eskov, 1992 (<tp:taxon-name><tp:taxon-name-part taxon-name-part-type="order">Araneae</tp:taxon-name-part></tp:taxon-name>, <tp:taxon-name><tp:taxon-name-part taxon-name-part-type="family">Linyphiidae</tp:taxon-name-part></tp:taxon-name>).</article-title> <source>ZooKeys</source> <volume>484</volume>: <fpage>95</fpage>–<lpage>109</lpage>. <ext-link xlink:type="simple" ext-link-type="doi" xlink:href="10.3897/zookeys.484.8663">https://doi.org/10.3897/zookeys.484.8663</ext-link></mixed-citation></ref><ref id="B3"><mixed-citation xmlns:xlink="http://www.w3.org/1999/xlink" xlink:type="simple">
          <person-group><name name-style="western"><surname>Blest</surname><given-names>AD</given-names></name></person-group> (<year>1976</year>) <article-title>The tracheal arrangement and the classification of linyphiid spiders.</article-title> <source>Journal of Zoology</source> <volume>180</volume>: <fpage>185</fpage>–<lpage>194</lpage>. <ext-link xlink:type="simple" ext-link-type="doi" xlink:href="10.1111/j.1469-7998.1976.tb04672.x">https://doi.org/10.1111/j.1469-7998.1976.tb04672.x</ext-link></mixed-citation></ref><ref id="B11"><mixed-citation xmlns:xlink="http://www.w3.org/1999/xlink" xlink:type="simple">
          <person-group><name name-style="western"><surname>Marusik</surname><given-names>YM</given-names></name><name name-style="western"><surname>Koponen</surname><given-names>S</given-names></name></person-group> (<year>2008</year>) <article-title>Obituary. Michael Ilmari Saaristo (1938-2008).</article-title> <source><tp:taxon-name><tp:taxon-name-part taxon-name-part-type="phylum">Arthropoda</tp:taxon-name-part></tp:taxon-name> Selecta</source> <volume>17</volume>: <fpage>4</fpage>–<lpage>16</lpage>.</mixed-citation></ref><ref id="B15"><mixed-citation xmlns:xlink="http://www.w3.org/1999/xlink" xlink:type="simple">
          <person-group><name name-style="western"><surname>Millidge</surname><given-names>AF</given-names></name></person-group> (<year>1977</year>) <article-title>The conformation of the male palpal organs of linyphiid spiders, and its application to the taxonomic and phylogenetic analysis of the family (<tp:taxon-name><tp:taxon-name-part taxon-name-part-type="order">Araneae</tp:taxon-name-part></tp:taxon-name>: <tp:taxon-name><tp:taxon-name-part taxon-name-part-type="family">Linyphiidae</tp:taxon-name-part></tp:taxon-name>).</article-title> <source>Bulletin of the British Arachnological Society</source> <volume>4</volume>: <fpage>1</fpage>–<lpage>60</lpage>.</mixed-citation></ref><ref id="B16"><mixed-citation xmlns:xlink="http://www.w3.org/1999/xlink" xlink:type="simple">
          <person-group><name name-style="western"><surname>Millidge</surname><given-names>AF</given-names></name></person-group> (<year>1984</year>) <article-title>The taxonomy of the <tp:taxon-name><tp:taxon-name-part taxon-name-part-type="family">Linyphiidae</tp:taxon-name-part></tp:taxon-name>, based chiefly on the epigynal and tracheal characters (<tp:taxon-name><tp:taxon-name-part taxon-name-part-type="order">Araneae</tp:taxon-name-part></tp:taxon-name>: <tp:taxon-name><tp:taxon-name-part taxon-name-part-type="family">Linyphiidae</tp:taxon-name-part></tp:taxon-name>).</article-title> <source>Bulletin of British Arachnological Society</source> <volume>6</volume>: <fpage>229</fpage>–<lpage>267</lpage>.</mixed-citation></ref><ref id="B7"><mixed-citation xmlns:xlink="http://www.w3.org/1999/xlink" xlink:type="simple">
          <person-group><name name-style="western"><surname>Gnelitsa</surname><given-names>VA</given-names></name><name name-style="western"><surname>Koponen</surname><given-names>S</given-names></name></person-group> (<year>2010</year>) <article-title>A new species of the genus <italic><tp:taxon-name><tp:taxon-name-part taxon-name-part-type="genus">Macrargus</tp:taxon-name-part></tp:taxon-name></italic> (<tp:taxon-name><tp:taxon-name-part taxon-name-part-type="order">Araneae</tp:taxon-name-part></tp:taxon-name>, <tp:taxon-name><tp:taxon-name-part taxon-name-part-type="family">Linyphiidae</tp:taxon-name-part></tp:taxon-name>, <tp:taxon-name><tp:taxon-name-part taxon-name-part-type="subfamily">Micronetinae</tp:taxon-name-part></tp:taxon-name>) from the north-east of Ukraine and redescription of two related species.</article-title> <source>Vestnik zoologii</source> <volume>44</volume>(<issue>4</issue>): <fpage>1</fpage>–<lpage>9</lpage>. <ext-link xlink:type="simple" ext-link-type="doi" xlink:href="10.2478/v10058-010-0019-5">https://doi.org/10.2478/v10058-010-0019-5</ext-link></mixed-citation></ref><ref id="B17"><mixed-citation xmlns:xlink="http://www.w3.org/1999/xlink" xlink:type="simple">
          <person-group><name name-style="western"><surname>Ono</surname><given-names>H</given-names></name><name name-style="western"><surname>Saito</surname><given-names>H</given-names></name></person-group> (<year>2001</year>) <article-title>New species of the family <tp:taxon-name><tp:taxon-name-part taxon-name-part-type="family">Linyphiidae</tp:taxon-name-part></tp:taxon-name> (<tp:taxon-name><tp:taxon-name-part taxon-name-part-type="class">Arachnida</tp:taxon-name-part></tp:taxon-name>, <tp:taxon-name><tp:taxon-name-part taxon-name-part-type="order">Araneae</tp:taxon-name-part></tp:taxon-name>) from Japan. Bulletin of the National Science Museum (Japan). Series A.</article-title> <source>Zoology</source> <volume>27</volume>: <fpage>159</fpage>–<lpage>203</lpage>.</mixed-citation></ref></ref-list></tp:taxon-treatment>
